# Supplementary material for: New Insights on Fatigue Crack Growth of Reinforced Natural Rubber
Source: Polymers (Basel). 2025 Nov 30;17(23):3200. doi: 10.3390/polym17233200 (PMC12693904; doi:10.3390/polym17233200)
Supplement: Supplementary file 1 [file polymers-17-03200-s001.zip]

Archive with 1 entries (1 files):
- polymers-3952390-supplementary.pdf
